# Supplementary material for: Self-rehabilitation strategy for rural community-dwelling stroke survivors in a lower-middle income country: a modified Delphi study
Source: PLoS One. 2025 Feb 25;20(2):e0303658. doi: 10.1371/journal.pone.0303658 (PMC11856556; doi:10.1371/journal.pone.0303658)
Supplement: S7 File — (ZIP) [file pone.0303658.s007.zip]

Archive with 14 entries (14 files):
- S7 Delphi 2 responses/P1.docx
- S7 Delphi 2 responses/P10.docx
- S7 Delphi 2 responses/P11.docx
- S7 Delphi 2 responses/P12.docx
- S7 Delphi 2 responses/P13.docx
- S7 Delphi 2 responses/P2.docx
- S7 Delphi 2 responses/P3.docx
- S7 Delphi 2 responses/P4.docx
- S7 Delphi 2 responses/P5.docx
- S7 Delphi 2 responses/P6.docx
- S7 Delphi 2 responses/P7.docx
- S7 Delphi 2 responses/P8.docx
- S7 Delphi 2 responses/P9.docx
- Delphi round 2.xlsx
