# Supplementary material for: Self-rehabilitation strategy for rural community-dwelling stroke survivors in a lower-middle income country: a modified Delphi study
Source: PLoS One. 2025 Feb 25;20(2):e0303658. doi: 10.1371/journal.pone.0303658 (PMC11856556; doi:10.1371/journal.pone.0303658)
Supplement: S8 File — (ZIP) [file pone.0303658.s008.zip › Delphi round 3.xlsx]

## Sheet: Sheet1
Rater	1	2	3	4	5	6	7	8	9	10	11	12	13	14	15	16	17	18	19	20	21	22	23	24	25	26	27	28	29	30	31	32	33	34	35	36	37	38	39	40	41	42	43	44	45	46	47	48	49
1	4	4	4	4	3	1	1	4	4	3	4	4	4	4	3	4	4	4	4	4	4	1	4	2	4	4	4	4	3	4	4	4	3	2	2	3	4	2	3	1	3	3	3	4	4	3	3	4	4
2	4	3	4	4	4	3	3	4	4	4	4	4	4	4	4	4	4	3	3	4	4	4	4	4	4	4	4	4	4	4	4	4	3	3	3	4	3	3	4	4	4	3	4	4	4	4	4	4	4
3	4	4	4	4	4	4	4	4	4	4	4	3	4	4	4	4	4	1	2	3	4	3	3	4	3	4	4	4	4	4	4	4	3	2	3	3	3	3	4	4	4	4	3	4	4	3	4	4	4
4	4	4	4	4	3	4	4	4	3	4	4	3	4	3	3	4	4	3	4	4	4	3	4	3	3	3	3	3	4	4	4	4	3	2	4	3	3	3	3	4	3	4	4	4	4	3	4	4	4
5	4	4	4	4	4	4	4	4	4	4	3	3	3	4	4	4	4	2	1	3	3	3	4	4	3	4	4	4	4	4	4	4	3	3	3	3	3	2	3	3	3	2	4	3	4	4	4	3	4
6	4	4	4	4	3	3	2	4	4	3	4	4	4	4	3	4	4	4	4	4	4	4	4	3	4	4	4	4	3	4	4	4	3	3	3	3	3	3	3	2	3	3	3	4	4	4	3	4	4
7	4	4	4	3	4	4	3	4	4	4	4	4	4	4	4	4	4	4	4	4	4	4	4	4	4	4	4	4	4	4	4	4	3	1	4	4	4	4	4	4	4	4	4	4	4	4	4	4	4
8	4	4	3	4	3	4	4	4	4	4	4	4	4	4	4	4	4	4	4	4	4	4	4	4	4	4	4	4	4	4	4	4	4	3	4	2	3	4	4	4	4	4	4	4	4	4	4	4	4
9	4	4	4	4	3	4	3	4	4	4	3	4	4	3	4	3	3	4	4	3	4	4	3	4	3	3	3	3	3	4	4	4	3	2	4	3	4	3	3	4	3	3	4	4	4	3	4	4	4
10	4	4	4	4	3	4	4	4	4	4	4	4	4	4	4	4	4	4	4	4	4	4	4	4	4	4	4	4	4	4	4	4	4	3	4	2	3	4	4	4	4	4	4	4	4	4	4	4	4
11	3	4	4	4	3	1	1	4	4	3	4	4	4	4	3	4	4	4	4	4	4	2	4	2	4	4	4	4	3	4	4	4	3	2	2	3	3	2	3	3	3	3	3	4	4	4	3	4	4
12	4	4	4	4	4	4	4	3	3	3	4	4	3	4	3	2	3	2	2	4	4	4	4	4	4	4	3	4	4	4	4	4	4	3	3	3	3	3	4	4	4	4	4	4	4	4	4	4	4
13	4	4	4	3	4	4	3	4	4	4	4	4	4	4	4	4	4	4	4	4	4	4	4	4	4	4	4	4	4	4	4	4	4	3	3	4	4	4	4	4	4	4	4	4	4	4	4	4	4
